# Supplementary material for: Transcriptome sequencing, molecular markers, and transcription factor discovery of Platanus acerifolia in the presence of Corythucha ciliata
Source: Sci Data. 2019 Jul 22;6:128. doi: 10.1038/s41597-019-0111-9 (PMC6646373; doi:10.1038/s41597-019-0111-9)
Supplement: Supplementary file 1 — Download metadata file [file 41597_2019_111_MOESM1_ESM.zip]

Archive with 3 entries (3 files):
- s_Luo549A_study.txt
- a_Luo549A_assay.txt
- i_Investigation.txt
