# Supplementary material for: Transcriptome sequencing, molecular markers, and transcription factor discovery of Platanus acerifolia in the presence of Corythucha ciliata
Source: Sci Data. 2019 Jul 22;6:128. doi: 10.1038/s41597-019-0111-9 (PMC6646373; doi:10.1038/s41597-019-0111-9)
Supplement: Supplementary file 1 — Download metadata file [file 41597_2019_111_MOESM1_ESM.zip › s_Luo549A_study.txt]

Source Name	Characteristics[organism]	Term Source REF	Term Accession Number	Characteristics[organism part]	Term Source REF	Term Accession Number	Protocol REF	Sample Name	Factor Value[experimental condition]	Factor Value[time on leaf]
mature trees in the courtyard of Beijing Academy of Agriculture and Forestry Sciences	Platanus x hispanica	NCBITaxon	NCBITaxon:140101	leaf	BTO	BTO:0000713	Material treatment	CC_leaf	C. ciliata
mature trees in the courtyard of Beijing Academy of Agriculture and Forestry Sciences	Platanus x hispanica	NCBITaxon	NCBITaxon:140101	leaf	BTO	BTO:0000713	Material treatment	S12_L004_R1_001	control	48h
mature trees in the courtyard of Beijing Academy of Agriculture and Forestry Sciences	Platanus x hispanica	NCBITaxon	NCBITaxon:140101	leaf	BTO	BTO:0000713	Material treatment	S7_L004_R1_001	control	24h
mature trees in the courtyard of Beijing Academy of Agriculture and Forestry Sciences	Platanus x hispanica	NCBITaxon	NCBITaxon:140101	leaf	BTO	BTO:0000713	Material treatment	S8_L004_R1_001	control	24h
mature trees in the courtyard of Beijing Academy of Agriculture and Forestry Sciences	Platanus x hispanica	NCBITaxon	NCBITaxon:140101	leaf	BTO	BTO:0000713	Material treatment	S9_L004_R1_001	control	24h
mature trees in the courtyard of Beijing Academy of Agriculture and Forestry Sciences	Platanus x hispanica	NCBITaxon	NCBITaxon:140101	leaf	BTO	BTO:0000713	Material treatment	S10_L004_R1_001	control	48h
mature trees in the courtyard of Beijing Academy of Agriculture and Forestry Sciences	Platanus x hispanica	NCBITaxon	NCBITaxon:140101	leaf	BTO	BTO:0000713	Material treatment	S11_L004_R1_001	control	48h
mature trees in the courtyard of Beijing Academy of Agriculture and Forestry Sciences	Platanus x hispanica	NCBITaxon	NCBITaxon:140101	leaf	BTO	BTO:0000713	Material treatment	S1_L004_R1_001	C. ciliata	24h
mature trees in the courtyard of Beijing Academy of Agriculture and Forestry Sciences	Platanus x hispanica	NCBITaxon	NCBITaxon:140101	leaf	BTO	BTO:0000713	Material treatment	S5_L004_R1_001	C. ciliata	48h
mature trees in the courtyard of Beijing Academy of Agriculture and Forestry Sciences	Platanus x hispanica	NCBITaxon	NCBITaxon:140101	leaf	BTO	BTO:0000713	Material treatment	S6_L004_R1_001	C. ciliata	48h
mature trees in the courtyard of Beijing Academy of Agriculture and Forestry Sciences	Platanus x hispanica	NCBITaxon	NCBITaxon:140101	leaf	BTO	BTO:0000713	Material treatment	S4_L004_R1_001	C. ciliata	48h
mature trees in the courtyard of Beijing Academy of Agriculture and Forestry Sciences	Platanus x hispanica	NCBITaxon	NCBITaxon:140101	leaf	BTO	BTO:0000713	Material treatment	S3_L004_R1_001	C. ciliata	24h
mature trees in the courtyard of Beijing Academy of Agriculture and Forestry Sciences	Platanus x hispanica	NCBITaxon	NCBITaxon:140101	leaf	BTO	BTO:0000713	Material treatment	N_leaf	control
mature trees in the courtyard of Beijing Academy of Agriculture and Forestry Sciences	Platanus x hispanica	NCBITaxon	NCBITaxon:140101	leaf	BTO	BTO:0000713	Material treatment	S2_L004_R1_001	C. ciliata	24h
