# Supplementary material for: Transcriptome sequencing, molecular markers, and transcription factor discovery of Platanus acerifolia in the presence of Corythucha ciliata
Source: Sci Data. 2019 Jul 22;6:128. doi: 10.1038/s41597-019-0111-9 (PMC6646373; doi:10.1038/s41597-019-0111-9)
Supplement: Supplementary file 1 — Download metadata file [file 41597_2019_111_MOESM1_ESM.zip › a_Luo549A_assay.txt]

Sample Name	Protocol REF	Parameter Value[instrument]	Parameter Value[manufacturer]	Assay Name	Raw Data File	Comment[Data Repository]	Comment[Data Record Accession]	Comment[Data Record URI]	Protocol REF	Derived Data File	Comment[Data Repository]	Comment[Data Record Accession]	Comment[Data Record URI]	Protocol REF	Derived Data File	Comment[Data Repository]	Comment[Data Record Accession]	Comment[Data Record URI]
CC_leaf	RNA isolation, cDNA library, and Illumina sequencing	HiSeq 4000	Illumina	SRR7657935	SRX4519553	NCBI Sequence Read Archive	SRP156640	https://identifiers.org/ncbi/insdc.sra:SRP156640	De Novo assembly	GGXZ02000001-GGXZ02117866	GenBank	GGXZ00000000.2	https://identifiers.org/ncbi/insdc:GGXZ00000000.2	unigene annotation	The annotation, molecular markers, and transcription factor of Platanus acerifolia transcriptome	figshare	doi:10.6084/m9.figshare.7866407.v2	https://doi.org/10.6084/m9.figshare.7866407.v2
S12_L004_R1_001	RNA isolation, cDNA library, and Illumina sequencing	HiSeq 4000	Illumina	SRR8631808	SRX5430609	NCBI Sequence Read Archive	SRP156640	https://identifiers.org/ncbi/insdc.sra:SRP156640	De Novo assembly	GGXZ02000001-GGXZ02117866	GenBank	GGXZ00000000.2	https://identifiers.org/ncbi/insdc:GGXZ00000000.2	unigene annotation	The annotation, molecular markers, and transcription factor of Platanus acerifolia transcriptome	figshare	doi:10.6084/m9.figshare.7866407.v2	https://doi.org/10.6084/m9.figshare.7866407.v2
S7_L004_R1_001	RNA isolation, cDNA library, and Illumina sequencing	HiSeq 4000	Illumina	SRR8631811	SRX5430606	NCBI Sequence Read Archive	SRP156640	https://identifiers.org/ncbi/insdc.sra:SRP156640	De Novo assembly	GGXZ02000001-GGXZ02117866	GenBank	GGXZ00000000.2	https://identifiers.org/ncbi/insdc:GGXZ00000000.2	unigene annotation	The annotation, molecular markers, and transcription factor of Platanus acerifolia transcriptome	figshare	doi:10.6084/m9.figshare.7866407.v2	https://doi.org/10.6084/m9.figshare.7866407.v2
S8_L004_R1_001	RNA isolation, cDNA library, and Illumina sequencing	HiSeq 4000	Illumina	SRR8631812	SRX5430605	NCBI Sequence Read Archive	SRP156640	https://identifiers.org/ncbi/insdc.sra:SRP156640	De Novo assembly	GGXZ02000001-GGXZ02117866	GenBank	GGXZ00000000.2	https://identifiers.org/ncbi/insdc:GGXZ00000000.2	unigene annotation	The annotation, molecular markers, and transcription factor of Platanus acerifolia transcriptome	figshare	doi:10.6084/m9.figshare.7866407.v2	https://doi.org/10.6084/m9.figshare.7866407.v2
S9_L004_R1_001	RNA isolation, cDNA library, and Illumina sequencing	HiSeq 4000	Illumina	SRR8631813	SRX5430604	NCBI Sequence Read Archive	SRP156640	https://identifiers.org/ncbi/insdc.sra:SRP156640	De Novo assembly	GGXZ02000001-GGXZ02117866	GenBank	GGXZ00000000.2	https://identifiers.org/ncbi/insdc:GGXZ00000000.2	unigene annotation	The annotation, molecular markers, and transcription factor of Platanus acerifolia transcriptome	figshare	doi:10.6084/m9.figshare.7866407.v2	https://doi.org/10.6084/m9.figshare.7866407.v2
S10_L004_R1_001	RNA isolation, cDNA library, and Illumina sequencing	HiSeq 4000	Illumina	SRR8631817	SRX5430600	NCBI Sequence Read Archive	SRP156640	https://identifiers.org/ncbi/insdc.sra:SRP156640	De Novo assembly	GGXZ02000001-GGXZ02117866	GenBank	GGXZ00000000.2	https://identifiers.org/ncbi/insdc:GGXZ00000000.2	unigene annotation	The annotation, molecular markers, and transcription factor of Platanus acerifolia transcriptome	figshare	doi:10.6084/m9.figshare.7866407.v2	https://doi.org/10.6084/m9.figshare.7866407.v2
S11_L004_R1_001	RNA isolation, cDNA library, and Illumina sequencing	HiSeq 4000	Illumina	SRR8631818	SRX5430599	NCBI Sequence Read Archive	SRP156640	https://identifiers.org/ncbi/insdc.sra:SRP156640	De Novo assembly	GGXZ02000001-GGXZ02117866	GenBank	GGXZ00000000.2	https://identifiers.org/ncbi/insdc:GGXZ00000000.2	unigene annotation	The annotation, molecular markers, and transcription factor of Platanus acerifolia transcriptome	figshare	doi:10.6084/m9.figshare.7866407.v2	https://doi.org/10.6084/m9.figshare.7866407.v2
S1_L004_R1_001	RNA isolation, cDNA library, and Illumina sequencing	HiSeq 4000	Illumina	SRR8631814	SRX5430603	NCBI Sequence Read Archive	SRP156640	https://identifiers.org/ncbi/insdc.sra:SRP156640	De Novo assembly	GGXZ02000001-GGXZ02117866	GenBank	GGXZ00000000.2	https://identifiers.org/ncbi/insdc:GGXZ00000000.2	unigene annotation	The annotation, molecular markers, and transcription factor of Platanus acerifolia transcriptome	figshare	doi:10.6084/m9.figshare.7866407.v2	https://doi.org/10.6084/m9.figshare.7866407.v2
S5_L004_R1_001	RNA isolation, cDNA library, and Illumina sequencing	HiSeq 4000	Illumina	SRR8631815	SRX5430602	NCBI Sequence Read Archive	SRP156640	https://identifiers.org/ncbi/insdc.sra:SRP156640	De Novo assembly	GGXZ02000001-GGXZ02117866	GenBank	GGXZ00000000.2	https://identifiers.org/ncbi/insdc:GGXZ00000000.2	unigene annotation	The annotation, molecular markers, and transcription factor of Platanus acerifolia transcriptome	figshare	doi:10.6084/m9.figshare.7866407.v2	https://doi.org/10.6084/m9.figshare.7866407.v2
S6_L004_R1_001	RNA isolation, cDNA library, and Illumina sequencing	HiSeq 4000	Illumina	SRR8631816	SRX5430601	NCBI Sequence Read Archive	SRP156640	https://identifiers.org/ncbi/insdc.sra:SRP156640	De Novo assembly	GGXZ02000001-GGXZ02117866	GenBank	GGXZ00000000.2	https://identifiers.org/ncbi/insdc:GGXZ00000000.2	unigene annotation	The annotation, molecular markers, and transcription factor of Platanus acerifolia transcriptome	figshare	doi:10.6084/m9.figshare.7866407.v2	https://doi.org/10.6084/m9.figshare.7866407.v2
S4_L004_R1_001	RNA isolation, cDNA library, and Illumina sequencing	HiSeq 4000	Illumina	SRR8631809	SRX5430608	NCBI Sequence Read Archive	SRP156640	https://identifiers.org/ncbi/insdc.sra:SRP156640	De Novo assembly	GGXZ02000001-GGXZ02117866	GenBank	GGXZ00000000.2	https://identifiers.org/ncbi/insdc:GGXZ00000000.2	unigene annotation	The annotation, molecular markers, and transcription factor of Platanus acerifolia transcriptome	figshare	doi:10.6084/m9.figshare.7866407.v2	https://doi.org/10.6084/m9.figshare.7866407.v2
S3_L004_R1_001	RNA isolation, cDNA library, and Illumina sequencing	HiSeq 4000	Illumina	SRR8631810	SRX5430607	NCBI Sequence Read Archive	SRP156640	https://identifiers.org/ncbi/insdc.sra:SRP156640	De Novo assembly	GGXZ02000001-GGXZ02117866	GenBank	GGXZ00000000.2	https://identifiers.org/ncbi/insdc:GGXZ00000000.2	unigene annotation	The annotation, molecular markers, and transcription factor of Platanus acerifolia transcriptome	figshare	doi:10.6084/m9.figshare.7866407.v2	https://doi.org/10.6084/m9.figshare.7866407.v2
N_leaf	RNA isolation, cDNA library, and Illumina sequencing	HiSeq 4000	Illumina	SRR7657936	SRX4519552	NCBI Sequence Read Archive	SRP156640	https://identifiers.org/ncbi/insdc.sra:SRP156640	De Novo assembly	GGXZ02000001-GGXZ02117866	GenBank	GGXZ00000000.2	https://identifiers.org/ncbi/insdc:GGXZ00000000.2	unigene annotation	The annotation, molecular markers, and transcription factor of Platanus acerifolia transcriptome	figshare	doi:10.6084/m9.figshare.7866407.v2	https://doi.org/10.6084/m9.figshare.7866407.v2
S2_L004_R1_001	RNA isolation, cDNA library, and Illumina sequencing	HiSeq 4000	Illumina	SRR8631807	SRX5430610	NCBI Sequence Read Archive	SRP156640	https://identifiers.org/ncbi/insdc.sra:SRP156640	De Novo assembly	GGXZ02000001-GGXZ02117866	GenBank	GGXZ00000000.2	https://identifiers.org/ncbi/insdc:GGXZ00000000.2	unigene annotation	The annotation, molecular markers, and transcription factor of Platanus acerifolia transcriptome	figshare	doi:10.6084/m9.figshare.7866407.v2	https://doi.org/10.6084/m9.figshare.7866407.v2
