# Supplementary material for: Transcriptome sequencing, molecular markers, and transcription factor discovery of Platanus acerifolia in the presence of Corythucha ciliata
Source: Sci Data. 2019 Jul 22;6:128. doi: 10.1038/s41597-019-0111-9 (PMC6646373; doi:10.1038/s41597-019-0111-9)
Supplement: Supplementary file 1 — Download metadata file [file 41597_2019_111_MOESM1_ESM.zip › i_Investigation.txt]

# Investigation File generated for Scientific Data with Investigation File Authoring Tool version 0.1.0 on 06/06/2019 - This metadata file is CC0
ONTOLOGY SOURCE REFERENCE
Term Source Name	NCBITaxon	BTO	OBI	ERO	XCO	IDO	CHMO	SO	ECG
Term Source File	http://data.bioontology.org/ontologies/NCBITAXON	http://data.bioontology.org/ontologies/BTO	http://data.bioontology.org/ontologies/OBI	http://data.bioontology.org/ontologies/ERO	http://data.bioontology.org/ontologies/XCO	http://data.bioontology.org/ontologies/IDO	http://data.bioontology.org/ontologies/CHMO	http://data.bioontology.org/ontologies/SO	http://data.bioontology.org/ontologies/ECG
Term Source Version	2016AB	unknown	2014-08-18	2013-08-02	4.18	2017-11-03	releases/2014-11-20	unknown	1
Term Source Description	National Center for Biotechnology Information (NCBI) Organismal Classification	BRENDA Tissue and Enzyme Source Ontology	Ontology for Biomedical Investigations	Eagle-I Research Resource Ontology	Experimental Conditions Ontology	Infectious Disease Ontology	Chemical Methods Ontology	Sequence Types and Features Ontology	Electrocardiography Ontology
INVESTIGATION
Investigation Identifier
Investigation Title
Investigation Description
Investigation Submission Date
Investigation Public Release Date
INVESTIGATION PUBLICATIONS
Investigation PubMed ID
Investigation Publication DOI
Investigation Publication Author List
Investigation Publication Title
Investigation Publication Status
Investigation Publication Status Term Accession Number
Investigation Publication Status Term Source REF
INVESTIGATION CONTACTS
Investigation Person Last Name
Investigation Person Mid Initials
Investigation Person First Name
Investigation Person Address
Investigation Person Phone
Investigation Person Fax
Investigation Person Email
Investigation Person Affiliation
Investigation Person Roles
Investigation Person Roles Term Accession Number
Investigation Person Roles Term Source REF
STUDY
Study Identifier	10.1038/s41597-019-0111-9
Study Title	Transcriptome sequencing, molecular markers, and transcription factor discovery of Platanus acerifolia in the presence of Corythucha ciliata
Study Submission Date	08/10/2018
Study Public Release Date	22/07/2019
Study Description	https://www.nature.com/articles/s41597-019-0111-9
Study File Name	s_Luo549A_study.txt
Comment[Subject Keywords]	""
Comment[Manuscript Licence]	CC BY-4.0
Comment[Experimental Metadata Licence]	CC0
Comment[Supplementary Information File Name]
Comment[Supplementary Information File Type]
Comment[Supplementary Information File URL]
Comment[Data Repository]	figshare;NCBI Sequence Read Archive;GenBank
Comment[Data Record Accession]	doi:10.6084/m9.figshare.7866407.v2;SRP156640;GGXZ00000000.2
Comment[Data Record URI]	https://doi.org/10.6084/m9.figshare.7866407.v2;https://identifiers.org/ncbi/insdc.sra:SRP156640;https://identifiers.org/ncbi/insdc:GGXZ00000000.2
STUDY DESIGN DESCRIPTORS
Study Design Type	transcription profiling design	sequence assembly objective	sequence annotation objective
Study Design Type Term Accession Number	OBI:0001430	ERO:0100054	ERO:0100065
Study Design Type Term Source REF	OBI	ERO	ERO
STUDY PUBLICATIONS
Study PubMed ID
Study Publication DOI
Study Publication Author List
Study Publication Title
Study Publication Status
Study Publication Status Term Accession Number
Study Publication Status Term Source REF
STUDY FACTORS
Study Factor Name	experimental condition	time on leaf
Study Factor Type	experimental condition	temporal_interval
Study Factor Type Term Accession Number	XCO:0000000	http://www.ifomis.org/bfo/1.1/span#TemporalInterval
Study Factor Type Term Source REF	XCO	IDO
STUDY ASSAYS
Study Assay Measurement Type	transcription profiling assay
Study Assay Measurement Type Term Accession Number	OBI:0000424
Study Assay Measurement Type Term Source REF	ERO
Study Assay Technology Type	RNA sequencing
Study Assay Technology Type Term Accession Number	ERO:0001658
Study Assay Technology Type Term Source REF	ERO
Study Assay Technology Platform	instrument;manufacturer
Study Assay File Name	a_Luo549A_assay.txt
STUDY PROTOCOLS
Study Protocol Name	Material treatment	RNA isolation, cDNA library, and Illumina sequencing	De Novo assembly	unigene annotation
Study Protocol Type	material processing	RNA sequencing	sequence_assembly	Sequence_Annotation
Study Protocol Type Term Accession Number	OBI:0000094	ERO:0001658	SO:0000353	ECG:ECG_000000335
Study Protocol Type Term Source REF	CHMO	ERO	SO	ECG
Study Protocol Description				
Study Protocol URI	""	""	""	""
Study Protocol Version				
Study Protocol Parameters Name	""	instrument;manufacturer	""	""
Study Protocol Parameters Name Term Accession Number	""	""	""	""
Study Protocol Parameters Name Term Source REF	""	""	""	""
Study Protocol Components Name	""	""	""	""
Study Protocol Components Type	""	""	""	""
Study Protocol Components Type Term Accession Number	""	""	""	""
Study Protocol Components Type Term Source REF	""	""	""	""
STUDY CONTACTS
Study Person Last Name	Li	Wu	Gao	Jiao	Qu	Gonzalez-Uriarte	Luo
Study Person First Name	Fengqi	Chunyan	Mengzhu	Mengmeng	Cheng	Asier	Chen
Study Person Mid Initials
Study Person Email	""	""	""	""	""	asier.gonzalez@rothamsted.ac.uk	luochen1010@126.com
Study Person Phone
Study Person Fax
Study Person Address
Study Person Affiliation	Institute of Plant and Environment Protection, Beijing Academy of Agriculture and Forestry Sciences, Beijing, 100097, China	College of Life Sciences, Capital Normal University, Beijing, 100037, China	Institute of Plant and Environment Protection, Beijing Academy of Agriculture and Forestry Sciences, Beijing, 100097, China	Institute of Plant and Environment Protection, Beijing Academy of Agriculture and Forestry Sciences, Beijing, 100097, China	Institute of Plant and Environment Protection, Beijing Academy of Agriculture and Forestry Sciences, Beijing, 100097, China	Rothamsted Research, Computational and Analytical Sciences Department, Harpenden, AL5 2JQ, UK	Institute of Plant and Environment Protection, Beijing Academy of Agriculture and Forestry Sciences, Beijing, 100097, China
Study Person Roles
Study Person Roles Term Accession Number
Study Person Roles Term Source REF
Comment[Study Person ORCID]	""	""	""	""	""	""	""
Comment[Funder]
Comment[FundRef ID]
Comment[Funder Term Source REF]
Comment[Grant Identifier]
